# Supplementary material for: Quaternary Selenides EuLnCuSe3: Synthesis, Structures, Properties and In Silico Studies
Source: Int J Mol Sci. 2022 Jan 28;23(3):1503. doi: 10.3390/ijms23031503 (PMC8836063; doi:10.3390/ijms23031503)
Supplement: Supplementary file 1 [file ijms-23-01503-s001.zip]

Archive with 1 entries (1 files):
- ijms-1548505-supplementary.pdf
